# Supplementary material for: An Insight into the Metabolism of 2,5-Disubstituted Monotetrazole Bearing Bisphenol Structures: Emerging Bisphenol A Structural Congeners
Source: Molecules. 2023 Feb 2;28(3):1465. doi: 10.3390/molecules28031465 (PMC9921896; doi:10.3390/molecules28031465)
Supplement: Supplementary file 1 [file molecules-28-01465-s001.zip]

Archive with 1 entries (1 files):
- molecules-2123612 supplementary materials.pdf
